# Supplementary material for: Miniaturization of CRISPR/Cas12-Based DNA Sensor Array by Non-Contact Printing
Source: Micromachines (Basel). 2024 Jan 17;15(1):144. doi: 10.3390/mi15010144 (PMC10818962; doi:10.3390/mi15010144)
Supplement: Supplementary file 1 [file micromachines-15-00144-s001.zip]

Archive with 1 entries (1 files):
- micromachines-2807065-supplementary.pdf
